# Supplementary material for: Chitosan Coagulation Pretreatment to Enhance Ceramic Water Filtration for Household Water Treatment
Source: Int J Mol Sci. 2021 Sep 8;22(18):9736. doi: 10.3390/ijms22189736 (PMC8472054; doi:10.3390/ijms22189736)
Supplement: Supplementary file 1 [file ijms-22-09736-s001.zip]

Archive with 1 entries (1 files):
- ijms-1317574-supplementary.pdf
